# Supplementary material for: High-Coverage Profiling of Hydroxyl and Amino Compounds in Sauce-Flavor Baijiu Using Bromine Isotope Labeling and Ultra-High Performance Liquid Chromatography–High-Resolution Mass Spectrometry
Source: Metabolites. 2025 Jul 9;15(7):464. doi: 10.3390/metabo15070464 (PMC12298331; doi:10.3390/metabo15070464)
Supplement: Supplementary file 1 [file metabolites-15-00464-s001.zip]

Archive with 2 entries (2 files):
- Supporting Information.pdf
- Table S4.xlsx
