# Supplementary material for: High-Coverage Profiling of Hydroxyl and Amino Compounds in Sauce-Flavor Baijiu Using Bromine Isotope Labeling and Ultra-High Performance Liquid Chromatography–High-Resolution Mass Spectrometry
Source: Metabolites. 2025 Jul 9;15(7):464. doi: 10.3390/metabo15070464 (PMC12298331; doi:10.3390/metabo15070464)
Supplement: Supplementary file 1 [file metabolites-15-00464-s001.zip › Table S4.xlsx]

## Sheet: Table S4
Table S4. Annotated hydroxyl and amino compounds in sauce-flavor Baijiu at levels 1-4
Number	m/z	tR (min)	Level	Database	Pubchem CID	Fomular	Compound Name
C-1	259.956	5.68	level1	In-house database	757	C2H4O3	Glycolic Acid
C-10	316.019	10.83	level1	In-house database	13593983	C6H12O3	2-hydroxy-4-methylpentanoic acid
C-19	335.987	10.57	level1	CMAUP	69687	C8H8O3	2,6-Dihydroxyacetophenone
C-2	287.987	8.45	level1	In-house database	449265	C4H8O3	2-Hydroxybutanoic acid
C-22	350.003	12.34	level1	CMAUP	24522	C9H10O3	Ethyl 3-hydroxybenzoate
C-3	306.013	12.96	level1	In-house database	6054	C8H10O	Phenylethyl Alcohol
C-4	316.019	12.08	level1	In-house database	14490	C6H12O3	6-hydroxyhexanoic acid
C-5	322.008	9.72	level1	In-house database	10393	C8H10O2	Tyrosol
C-6	335.986	9.76	level1	In-house database	127	C8H8O3	4-Hydroxyphenylacetic acid
C-7	353.998	7.19	level1	In-house database	91528	C8H10O4	3,4-Dihydroxyphenylglycol
C-73	289.966	4.55	level1	In-house database	752	C3H6O4	Glyceric acid
C-75	299.003	5.34	level1	In-house database	550699	C5H9NO2	2-Amino-2-methylbut-3-enoic acid
C-76	300.024	10.15	level1	In-house database	95609	C6H12O2	4-Hydroxyhexan-3-one
C-8	358.066	12.38	level1	In-house database	138052	C9H18O3	9-Hydroxynonanoic acid
C-11	331.977	7.72	level2	In-house database	1081	C5H8O5	Citramalic acid
C-12	350.003	10.75	level2	In-house database	3848	C9H10O3	DL-3-Phenyllactic acid
C-13	360.008	10.14	level2	In-house database	22311713	C7H12O5	3-Hydroxyheptanedioic acid
C-14	378.035	13.73	level2	In-house database	98004	C11H14O3	Benzeneacetic acid, 2-hydroxypropyl ester
C-9	315.982	6.28	level2	CMAUP	11126294	C5H8O4	(3R,4R)-3,4-Dihydroxy-3-methyloxolan-2-one
C-15	303.982	5.8	level3	In-house database	96170	C4H8O4	1,4-Dioxane-2,3-diol
C-16	323.988	10.1	level3	CMAUP	580381	C7H8O3	Ethanone, 1-[5-(hydroxymethyl)-2-furanyl]-
C-17	331.977	4.53	level3	YMDB	219575	C5H8O5	3,4-Dihydroxy-5-(hydroxymethyl)oxolan-2-one
C-18	332.989	9.97	level3	In-house database	114683	C8H7NO2	1H-indole-5,6-diol
C-20	343.066	11.38	level3	In-house database	18004480	C8H17NO2	Pentyl 2-aminopropanoate
C-21	344.05	11.42	level3	In-house database	86851	C8H16O3	3-methylbutyl 2-hydroxypropanoate
C-24	356.05	13.23	level3	CMAUP	11105821	C9H16O3	Prelactone B
C-25	359.987	12.52	level3	In-house database	131751124	C10H8O3	(2E,8Z)-10-Hydroxydeca-2,8-dien-4,6-diynoic acid
C-27	360.008	8.98	level3	In-house database	5488912	C7H12O5	3-isopropylmalic acid
C-28	361.988	6.92	level3	In-house database		C6H10O6	2,3,4,5-tetrahydroxy-6-oxohexanal
C-29	364.019	12.8	level3	In-house database	10197947	C10H12O3	4-(3,4-Dihydroxyphenyl)butan-2-one
C-30	365.014	11.01	level3	In-house database	10313383	C9H11NO3	1-methyl-2,3-dihydroindole-3,5,6-triol
C-31	367.975	9.03	level3	In-house database	78016	C8H8O5	3,5-dihydroxy-4-methoxybenzoic acid
C-32	374.003	12.67	level3	In-house database		C11H10O3	3-hydroxy-1H,2H-benzo[d]oxepine-1,5-dione
C-34	386.097	15.74	level3	In-house database		C11H22O3	4-ethoxy-2-methyl-6-(2-methoxyethoxy)hex-3-en-2-ol
C-35	392.05	14.6	level3	CMAUP	51352033	C12H16O3	Methylzingeron
C-36	396.008	8.44	level3	CMAUP	5319402	C10H12O5	Antiarolaldehyde
C-37	415.087	12.28	level3	In-house database	6422307	C11H21NO4	pentyl 2-(ethoxycarbonylamino)propanoate
C-38	422.024	11.91	level3	CMAUP	25135573	C12H14O5	(S)-3-Ethyl-7-hydroxy-5,6-dimethoxyphthalide
C-39	432.045	11.95	level3	CMAUP	44566796	C14H16O4	6R,7R,8R-8-Methoxygoniodiol
C-40	437.018	12.14	level3	In-house database		C8H15NO8	2,3,4,5,6-pentahydroxy-N-(2-hydroxyethyl)hexanamide
C-41	444.102	15.14	level3	In-house database		C13H24O5	2-hydroxy-2-(8-carboxyoctyl)butanedioic acid
C-42	446.072	7.63	level3	In-house database		C14H18N2O3	-
C-43	460.061	13.16	level3	In-house database		C12H20O7	3-methyl-2-butenyl β-D-glucopyranosiduronic acid
C-44	462.072	4.76	level3	In-house database		C11H22N2O4S	-
C-45	476.032	9.36	level3	In-house database	71352575	C15H16O6	2-((2S)-2-Hydroxy-3-(3,4-dihydroxyphenyl)propyl)phloroglucinol
C-46	480.077	8.05	level3	In-house database		C14H20N2O5	-
C-47	480.098	15.97	level3	In-house database	130664	C17H25ClO2	10-chloroheptadec-1-en-4,6-diyne-3,9-diol
C-48	482.006	9.82	level3	In-house database		C13H14O8	4-formylphenyl β-D-glucopyranosiduronic acid
C-49	484.061	4.76	level3	In-house database		C15H16N4O3	-
C-50	490.035	11.45	level3	In-house database		C12H18O9	2-(2,3,4,5-tetrahydroxy-6-oxo-tetrahydropyran-2-yl)-3-hydroxy-2-methylpropanoic acid
C-51	498.077	4.76	level3	In-house database		C15H22O7	-
C-52	507.222	18.35	level3	In-house database	5283446	C20H37NO2	(9Z,12Z)-N-(2-hydroxyethyl)octadeca-9,12-dienamide
C-53	529.202	18.36	level3	CMAUP	5318887	C22H35NO2	(13S)-17-ethyl-2-hydroxy-10,13-dimethyl-3-(methylamino)-1,2,3,4,7,8,9,11,12,14,15,17-dodecahydrocyclopenta[a]phenanthren-16-one
C-54	533.998	11.44	level3	In-house database		C15H14N2O6S	-
C-55	542.212	16.39	level3	In-house database	5283024	C20H38O5	(E)-13-hydroxy-9,10-dimethoxyoctadec-11-enoic acid
C-57	564.193	15.89	level3	CMAUP	5317587	C21H32O6	[6]-Gingerdiol 3,5-diacetate
C-58	578.087	7.06	level3	In-house database	74029762	C16H26O11	[6-[[3,4-dihydroxy-4-(hydroxymethyl)oxolan-2-yl]oxymethyl]-3,4,5-trihydroxyoxan-2-yl] 3-methylbut-2-enoate
C-59	584.114	7.09	level3	In-house database		C19H28O9	-
C-60	596.201	20.17	level3	CMAUP	15379535	C26H36O4	Boviquinone 4
C-61	604.101	14.67	level3	CMAUP	12096317	C25H24O6	2'-PrenylsemilicoisoflavoneB
C-62	630.154	7.12	level3	In-house database		C22H30N4O6	-
C-63	634.076	13.22	level3	CMAUP	44575965	C25H22O8	Cinchonain I A
C-64	654.116	17.02	level3	CMAUP	10073430	C29H26O6	Plagiochin A
C-65	658.218	20.36	level3	CMAUP	56665359	C31H38O4	Bicolosin B
C-66	722.13	8.89	level3	CMAUP	101059214	C22H34O15	[(2S,3R,4S,5S,6R)-3,4,5-trihydroxy-6-(hydroxymethyl)oxan-2-yl] (1S,4aS,6S,7S,7aS)-6-hydroxy-7-methyl-1-[(2S,3R,4S,5S,6R)-3,4,5-trihydroxy-6-(hydroxymethyl)oxan-2-yl]oxy-1,4a,5,6,7,7a-hexahydrocyclopenta[c]pyran-4-carboxylate
C-67	756.161	13.3	level3	CMAUP	44567619	C30H36O11	[(8R,9S,10S,11S)-11-acetyloxy-9-hydroxy-3,4,5,19-tetramethoxy-9,10-dimethyl-15,17-dioxatetracyclo[10.7.0.02,7.014,18]nonadeca-1(19),2,4,6,12,14(18)-hexaen-8-yl] (Z)-2-methylbut-2-enoate
C-100	378.001	7.74	level4	In-house database	445858	C10H10O4	Ferulic acid
C-101	380.025	5.09	level4	In-house database		C9H12N2O3	4-ethoxy-2-(carbamoylamino)phenol
C-102	383.949	8.9	level4	YMDB	122357	C4H9O7P	D-Erythrose 4-phosphate
C-103	388.003	8.45	level4	In-house database		C9H8N4O2	2-(5-phenyl-1H-tetrazol-1-yl)acetic acid
C-105	388.04	11.94	level4	In-house database	131839802	C9H16O5	2-hydroxy-7-methyloctanedioic acid
C-106	388.04	13.23	level4	In-house database	582908	C9H16O5	diethyl 2-hydroxy-3-methylbutanedioate
C-107	392.995	11.73	level4	CMAUP	3035981	C7H15NO2S2	Entadamide B
C-108	393.012	7.25	level4	In-house database		C10H11NO4	-
C-109	394.04	5.25	level4	In-house database	14588	C15H14O	Dibenzosuberol
C-109	394.04	5.25	level4	In-house database	596928	C15H14O	Tricyclo[7.4.1.1(2,7)]pentadeca-2,4,6,9,11,13-hexaene-8-ol
C-110	394.95	13.43	level4	In-house database		C9H9NOS2	6-ethyl-4H,6H-1,3-thiazolo[3,4-a][1,4]benzoxazine-4,7-dione
C-111	398.997	10.82	level4	In-house database	123874	C5H14NO6P	Glycerophosphorylethanolamine
C-112	402.055	4.26	level4	In-house database		C10H18O5	4-(1,2-Dihydroxyethyl)-4-hydroxy-2-hexenoic acid
C-113	402.056	14.2	level4	In-house database	128458	C10H18O5	2-hydroxydecanedioic acid
C-113	402.056	14.2	level4	In-house database	3017884	C10H18O5	3-hydroxydecanedioic acid
C-114	403.997	9.43	level4	CMAUP		C14H8N2O	-
C-115	408.056	6.69	level4	In-house database		C11H16N2O3	-
C-116	416.067	5.11	level4	In-house database		C10H20N2O2S	-
C-117	416.067	5.38	level4	In-house database	22822789	C10H20N2O2S	(2R)-2-amino-3-hydroxy-N-(2,2,4,4-tetramethylthietan-3-yl)propanamide
C-118	416.067	15.11	level4	In-house database		C10H20N2O2S	-
C-119	418.015	10.36	level4	In-house database		C10H10N4O3	2-[(4-oxo-1,4-dihydro-1H-pyrimidin-2-yl)amino]benzoic acid
C-120	426.048	4.79	level4	In-house database
C-121	430.087	15.89	level4	In-house database	16663321	C12H22O5	3-hydroxydodecanedioic acid
C-122	432.056	6.88	level4	In-house database	24809514	C13H16N2O3	N-[2-hydroxy-2-(5-methoxy-1H-indol-3-yl)ethyl]acetamide
C-123	433.966	8.96	level4	In-house database	21707722	C12H10O4S	3-(benzenesulfonyl)benzene-1,2-diol
C-124	434.045	4.86	level4	In-house database		C10H18O7	butyl β-D-glucopyranosiduronic acid
C-125	436.04	13.72	level4	In-house database		C13H16O5	2-hydroxy-2-methyl-3-oxo-3-phenylpropyl butanoate
C-126	438.053	14.97	level4	In-house database	22215008	C13H18O5	Methyl 2-O-benzyl-d-arabinofuranoside
C-127	439.996	10.37	level4	In-house database	120693	C11H12O7	2,3-Dihydroxy-2-[(4-hydroxyphenyl)methyl]butanedioic acid
C-128	441.031	10.37	level4	In-house database		C11H15NO6	-
C-129	444.067	4.8	level4	In-house database		C12H20O6	-
C-130	444.092	6.74	level4	In-house database	160543	C15H20N2O2	Baptifoline
C-131	444.102	16.66	level4	In-house database		C13H24O5	3-Carboxy-7-hydroxy-7-carboxydecanoic acid
C-132	448.061	4.77	level4	In-house database		C11H20O7	sec-butyl β-D-glucopyranosiduronic acid
C-133	450.055	14.53	level4	In-house database		C14H18O5	-
C-134	450.104	7.13	level4	In-house database		C14H22N2O3	-
C-135	451.087	14.12	level4	In-house database		C14H21NO4	-
C-136	454.05	8.66	level4	In-house database		C13H18O6	-
C-137	454.052	4.78	level4	In-house database		C13H18O6	-
C-138	455.97	10.37	level4	CMAUP	5004	C14H8O6	Quinalizarin
C-138	455.97	10.37	level4	CMAUP	5316803	C14H8O6	1,7-Dihydroxy-2,3-Methylenedioxyxanthone
C-139	456.102	13.77	level4	CMAUP	102161308	C14H24O5	Botryosphaerilactone C
C-140	456.102	14.08	level4	CMAUP	102161309	C14H24O5	Botryosphaerilactone A
C-141	458.118	15.84	level4	In-house database	86066533	C14H26O5	7-Hydroxytetradecanedioic acid
C-142	458.118	17.37	level4	In-house database	20848956	C14H26O5	3-hydroxytetradecanedioic acid
C-143	460.024	9.82	level4	In-house database		C11H16O8	-
C-144	461.092	4.89	level4	CMAUP	11482798	C12H23NO6	alpha-5-C-(1,3,4-Trihydroxybutyl)hyacinthacine A1
C-145	464.071	15.29	level4	In-house database		C15H20O5	-
C-146	466.061	6.74	level4	In-house database		C13H18N2O5	-
C-147	472.061	4.79	level4	In-house database		C13H20O7	-
C-148	472.133	16.56	level4	In-house database		C15H28O5	-
C-149	476.018	10.68	level4	CMAUP	101493019	C18H12O4	Monodydroxytanshinone I
C-150	476.058	11.37	level4	In-house database		C12H20O8	-
C-151	478.071	4.77	level4	In-house database		C12H22O8	-
C-152	478.087	16.13	level4	In-house database		C16H22O5	-
C-153	478.159	18.98	level4	In-house database	53480359	C18H30O3	(9E,11E,15Z)-9-hydroxyoctadeca-9,11,15-trienoic acid
C-154	481.005	10.39	level4	In-house database		C10H16ClNO7	-
C-155	482.043	14.24	level4	In-house database		C14H18O7	-
C-156	488.092	15.81	level4	In-house database		C14H24O7	-
C-157	490.915	8.91	level4	In-house database		C9H10INO3	-
C-159	493.109	7.55	level4	In-house database	7021820	C15H23N3O4	Lys-Tyr
C-160	496.058	15.04	level4	CMAUP	5280847	C15H20O7	p-Coumaryl alcohol 4-O-glucoside
C-160	496.058	15.04	level4	CMAUP	5318177	C15H20O7	2,8-Dihydroxy-12-(2-hydroxypropan-2-yl)-7-methylspiro[4,10-dioxatetracyclo[7.2.1.02,7.03,5]dodecane-6,2'-oxirane]-11-one
C-160	496.058	15.04	level4	CMAUP	5318403	C15H20O7	1-(4-methoxyphenyl)-2-[(2S,3S,4S,5R,6R)-3,4,5-trihydroxy-6-methyloxan-2-yl]oxyethanone
C-160	496.058	15.04	level4	CMAUP	6325746	C15H20O7	(1S,2R,7R,9R,10R,11S,12R)-3,10,11-trihydroxy-2-(hydroxymethyl)-1,5-dimethylspiro[8-oxatricyclo[7.2.1.02,7]dodec-5-ene-12,2'-oxirane]-4-one
C-160	496.058	15.04	level4	CMAUP	11220666	C15H20O7	methyl 2-[4-[(2R,3R,4S,5S,6R)-3,4,5-trihydroxy-6-methyloxan-2-yl]oxyphenyl]acetate
C-160	496.058	15.04	level4	CMAUP	14048613	C15H20O7	Sachaliside
C-160	496.058	15.04	level4	CMAUP	100987444	C15H20O7	(3aR,4R,5R,6S,6aR,9aS,9bS)-9-hydroperoxy-4,5,6-trihydroxy-6,9-dimethyl-3-methylidene-3a,4,5,6a,9a,9b-hexahydroazuleno[4,5-b]furan-2-one
C-160	496.058	15.04	level4	CMAUP	101193480	C15H20O7	(2R,3S,4S,5R,6S)-2-(hydroxymethyl)-6-(2-hydroxy-5-prop-2-enylphenoxy)oxane-3,4,5-triol
C-161	496.17	13.11	level4	In-house database	16061048	C18H32O4	(Z)-9-hydroxy-10-oxooctadec-12-enoic acid
C-162	498.001	10.81	level4	In-house database		C13H14O9	-
C-163	502.143	16.05	level4	In-house database		C16H30O6	-
C-164	506.118	17.39	level4	In-house database		C18H26O5	-
C-165	511.034	10.54	level4	In-house database	83944	C14H17NO8	Acetaminophen Glucuronide
C-166	512.017	11.44	level4	In-house database		C14H16O9	-
C-167	514.084	16.71	level4	In-house database		C14H22N2O7	-
C-168	514.181	13.11	level4	In-house database	78382153	C18H34O5	11,12,13-trihydroxyoctadec-9-enoic acid
C-169	514.181	14.06	level4	In-house database	74932383	C18H34O5	6,9,10-trihydroxyoctadec-7-enoic acid
C-170	516.087	4.78	level4	In-house database	180538	C15H24O8	Gluroside
C-171	518.101	4.79	level4	In-house database		C15H26O8	-
C-172	522.076	15.34	level4	CMAUP	442290	C17H22O7	1-Peroxyferolide
C-172	522.076	15.34	level4	CMAUP	11969589	C17H22O7	Yamayomoginin
C-172	522.076	15.34	level4	CMAUP	11972513	C17H22O7	[(1S,2R,4S,5R,10S,11R,13S,14R)-2-hydroxy-2,6,11-trimethyl-7-oxo-8,12,15-trioxapentacyclo[8.5.0.01,14.05,9.011,13]pentadecan-4-yl] acetate
C-172	522.076	15.34	level4	CMAUP	16079979	C17H22O7	Goniothalesacetate
C-172	522.076	15.34	level4	CMAUP	101615550	C17H22O7	2-[(2R,4aR,8R,8aR)-6-acetyloxy-4a-hydroperoxy-8,8a-dimethyl-7-oxo-2,3,4,8-tetrahydro-1H-naphthalen-2-yl]prop-2-enoic acid
C-173	527.991	11.45	level4	CMAUP	5281860	C17H12O8	2,3,8-Tri-O-methylellagic acid
C-173	527.991	11.45	level4	CMAUP	11674590	C17H12O8	3,3a(2),4a(2)-Tri-O-methylellagic acid
C-173	527.991	11.45	level4	CMAUP	12444939	C17H12O8	Wharangin
C-174	528.194	15.69	level4	In-house database		C19H36O5	-
C-175	530.139	17.71	level4	In-house database		C17H30O7	-
C-176	532.045	11.05	level4	In-house database		C14H20O10	-
C-177	532.082	13.95	level4	In-house database		C15H24O9	-
C-178	536.162	12.95	level4	In-house database		C20H32O5	-
C-179	542.102	4.77	level4	In-house database		C17H26O8	-
C-180	548.08	12.23	level4	In-house database		C15H24O10	-
C-181	548.103	7.78	level4	In-house database		C18H24N2O6	-
C-182	550.056	7.16	level4	In-house database		C14H22O11	-
C-183	550.18	17.82	level4	In-house database		C21H34O5	-
C-184	552.121	17.87	level4	CMAUP	181254	C19H28O7	Tagitinin A
C-184	552.121	17.87	level4	CMAUP	10067599	C19H28O7	(1R,2S,3S,4S,7S,8R,9S,12S,13R,14R,15R,16R)-3,4,8,14,15-pentahydroxy-2,13,16-trimethyl-6-methylidene-10-oxatetracyclo[7.6.1.02,7.012,16]hexadecan-11-one
C-184	552.121	17.87	level4	CMAUP	11089915	C19H28O7	2alpha-Hydroxytirotundin
C-184	552.121	17.87	level4	CMAUP	44566955	C19H28O7	[(1S,2S,4R,8S,9R,11S,13R)-1,13-dihydroxy-2,11-dimethyl-7-methylidene-6-oxo-5,14-dioxatricyclo[9.2.1.04,8]tetradecan-9-yl] 2-methylpropanoate
C-184	552.121	17.87	level4	CMAUP	101499157	C19H28O7	(1R,2R,3R,6R,7S,8R,9S,12S,13R,14R,15R,16R)-3,6,8,14,15-pentahydroxy-2,6,13,16-tetramethyl-10-oxatetracyclo[7.6.1.02,7.012,16]hexadec-4-en-11-one
C-185	554.028	11.05	level4	In-house database		C16H18O10	-
C-186	554.064	13.73	level4	In-house database		C16H22N2O6S	-
C-189	558.124	8.49	level4	CMAUP	122181714	C20H26N2O5	(1S,2S,4S,7S,8S,9S,12S)-7-ethyl-7,12-dihydroxy-1'-methoxyspiro[11-oxa-5-azatricyclo[6.3.1.04,9]dodecane-2,3'-indole]-2'-one
C-190	558.135	10.98	level4	In-house database		C18H30O8	-
C-191	560.113	16.22	level4	In-house database		C17H28O9	-
C-192	560.957	11.45	level4	In-house database		C10H12N5O7PS	-
C-193	562.057	12.41	level4	In-house database		C13H22N4O7S	-
C-194	566.129	8.53	level4	In-house database		C22H26N2O4	-
C-195	566.191	18.42	level4	CMAUP	14655079	C25H34O3	2-Hydroxy-6-(12-Phenyldodecyl)Benzoic Acid
C-196	568.08	15.81	level4	CMAUP	5321809	C18H24O9	Tenuifoliside D
C-197	572.089	16.66	level4	In-house database		C16H24N2O9	-
C-198	572.112	7.08	level4	CMAUP	5281204	C18H28O9	Tuberonic acid glucoside
C-198	572.112	7.08	level4	CMAUP	11968803	C18H28O9	methyl (5E)-5-ethylidene-4-propyl-6-[(2S,3S,4S,5R,6R)-3,4,5-trihydroxy-6-(hydroxymethyl)oxan-2-yl]oxy-4H-pyran-3-carboxylate
C-199	574.092	4.76	level4	CMAUP	87691	C17H26O10	Loganin
C-199	574.092	4.76	level4	CMAUP	182423	C17H26O10	Mussaenoside
C-199	574.092	4.76	level4	CMAUP	354446	C17H26O10	methyl (1S,4aS,6S,7R,7aS)-6-hydroxy-7-methyl-1-[3,4,5-trihydroxy-6-(hydroxymethyl)oxan-2-yl]oxy-1,4a,5,6,7,7a-hexahydrocyclopenta[c]pyran-4-carboxylate
C-199	574.092	4.76	level4	CMAUP	5316746	C17H26O10	2-[7-methyl-5-oxo-1-[(2S,3R,4S,5S,6S)-3,4,5-trihydroxy-6-(hydroxymethyl)oxan-2-yl]oxy-3,4,4a,6,7,7a-hexahydro-1H-cyclopenta[c]pyran-4-yl]acetic acid
C-199	574.092	4.76	level4	CMAUP	5317967	C17H26O10	[5-hydroxy-1-[(2S,3R,4S,5S,6R)-3,4,5-trihydroxy-6-(hydroxymethyl)oxan-2-yl]oxy-1,4a,5,6,7,7a-hexahydrocyclopenta[c]pyran-7-yl]methyl acetate
C-199	574.092	4.76	level4	CMAUP	6325240	C17H26O10	methyl (4aS,7aS)-7-(hydroxymethyl)-1-[(2S,3R,4S,5S,6R)-3,4,5-trihydroxy-6-(hydroxymethyl)oxan-2-yl]oxy-1,3,4,4a,5,7a-hexahydrocyclopenta[c]pyran-4-carboxylate
C-199	574.092	4.76	level4	CMAUP	10068954	C17H26O10	methyl 7-hydroxy-7-methyl-1-[(2S,3R,4S,5S,6R)-3,4,5-trihydroxy-6-(hydroxymethyl)oxan-2-yl]oxy-4a,5,6,7a-tetrahydro-1H-cyclopenta[c]pyran-4-carboxylate
C-199	574.092	4.76	level4	CMAUP	10548420	C17H26O10	8-Epiloganin
C-199	574.092	4.76	level4	CMAUP	10596537	C17H26O10	[(1S,4aR,5R,7S,7aS)-7-hydroxy-7-methyl-1-[(2S,3R,4S,5S,6R)-3,4,5-trihydroxy-6-(hydroxymethyl)oxan-2-yl]oxy-4a,5,6,7a-tetrahydro-1H-cyclopenta[c]pyran-5-yl] acetate
C-199	574.092	4.76	level4	CMAUP	14193887	C17H26O10	Dihydrocornin
C-199	574.092	4.76	level4	CMAUP	16212335	C17H26O10	methyl (1S,4aS,6S,7R,7aS)-6-hydroxy-7-methyl-1-[(3R,4S,5S,6R)-3,4,5-trihydroxy-6-(hydroxymethyl)oxan-2-yl]oxy-1,4a,5,6,7,7a-hexahydrocyclopenta[c]pyran-4-carboxylate
C-199	574.092	4.76	level4	CMAUP	23304363	C17H26O10	[(1S,4aR,7S,7aS)-5-hydroxy-7-methyl-1-[(2S,3R,4R,5R,6R)-3,4,5-trihydroxy-6-(hydroxymethyl)oxan-2-yl]oxy-4a,5,6,7a-tetrahydro-1H-cyclopenta[c]pyran-7-yl] acetate
C-199	574.092	4.76	level4	CMAUP	44583983	C17H26O10	Epi-Dihydrocornin
C-199	574.092	4.76	level4	CMAUP	44584096	C17H26O10	Reptoside
C-199	574.092	4.76	level4	CMAUP	71676045	C17H26O10	methyl (1S,4aS,6R,7R,7aS)-6-hydroxy-7-methyl-1-[(2S,3R,4S,5S,6R)-3,4,5-trihydroxy-6-(hydroxymethyl)oxan-2-yl]oxy-1,4a,5,6,7,7a-hexahydrocyclopenta[c]pyran-4-carboxylate
C-199	574.092	4.76	level4	CMAUP	101643005	C17H26O10	methyl (1S,4aS,5R,7R,7aR)-5-hydroxy-7-methyl-1-[(2S,3R,4S,5S,6R)-3,4,5-trihydroxy-6-(hydroxymethyl)oxan-2-yl]oxy-1,4a,5,6,7,7a-hexahydrocyclopenta[c]pyran-4-carboxylate
C-200	574.176	17.38	level4	In-house database		C23H34O5	-
C-201	582.095	16.5	level4	In-house database		C19H26O9	-
C-202	583.099	16.33	level4	In-house database		C19H21N5O5	-
C-203	584.039	12.41	level4	In-house database		C17H20O11	-
C-204	586.105	17.4	level4	CMAUP	641789	C22H26O7	Hernanol
C-204	586.105	17.4	level4	CMAUP	5320062	C22H26O7	4-(4-Hydroxy-3,5-dimethoxyphenyl)-5,7-dimethoxy-1,3,3a,4,9,9a-hexahydrobenzo[f][2]benzofuran-6-ol
C-204	586.105	17.4	level4	CMAUP	9822388	C22H26O7	Magnone A
C-204	586.105	17.4	level4	CMAUP	10024043	C22H26O7	(-)-(7R,8S,7'E)-3,4,5,5'-tetramethoxy-4',7-epoxy-8,3'-neolign-7'-ene-9,9'-diol
C-204	586.105	17.4	level4	CMAUP	10069677	C22H26O7	(3R,4R)-3-[(4-hydroxy-3-methoxyphenyl)methyl]-4-[(3,4,5-trimethoxyphenyl)methyl]oxolan-2-one
C-204	586.105	17.4	level4	CMAUP	11258152	C22H26O7	Oxygenated xanthohumol
C-204	586.105	17.4	level4	CMAUP	14827759	C22H26O7	4,5,19-Trimethoxy-9,10-dimethyl-15,17-dioxatetracyclo[10.7.0.02,7.014,18]nonadeca-1(19),2,4,6,12,14(18)-hexaene-3,11-diol
C-204	586.105	17.4	level4	CMAUP	14827760	C22H26O7	Kadsuphilol A
C-204	586.105	17.4	level4	CMAUP	16757190	C22H26O7	Binankadsurin A
C-204	586.105	17.4	level4	CMAUP	44579886	C22H26O7	Myricananin E
C-204	586.105	17.4	level4	CMAUP	54671632	C22H26O7	beilschminol A, rel-
C-204	586.105	17.4	level4	CMAUP	72375240	C22H26O7	4-[(2S,3R)-5-[(Z)-3,3-dimethoxyprop-1-enyl]-3-(hydroxymethyl)-7-methoxy-2,3-dihydro-1-benzofuran-2-yl]-2-methoxyphenol
C-204	586.105	17.4	level4	CMAUP	73356655	C22H26O7	[(1S,2R,4R,8S,9R,13S,17S)-17-formyl-8-hydroxy-10,10-dimethyl-3-methylidene-15-oxo-7,14-dioxapentacyclo[7.6.2.11,4.06,16.013,17]octadec-6(16)-en-2-yl] acetate
C-204	586.105	17.4	level4	CMAUP	76321154	C22H26O7	(1R,2R)-2-[2,6-dimethoxy-4-[(E)-prop-1-enyl]phenoxy]-1-(7-methoxy-1,3-benzodioxol-5-yl)propan-1-ol
C-204	586.105	17.4	level4	CMAUP	76324797	C22H26O7	(1R,2R)-2-(4-allyl-2,6-dimethoxy-phenoxy)-1-(7-methoxy-1,3-benzodioxol-5-yl)propan-1-ol
C-204	586.105	17.4	level4	CMAUP	101223773	C22H26O7	[(1R,4R,8S,11S,12R,13R,19S)-13-methyl-3-methylidene-2,18-dioxo-7,9,17-trioxahexacyclo[9.7.1.11,4.06,19.08,12.011,16]icosan-13-yl]methyl acetate
C-204	586.105	17.4	level4	CMAUP	101717235	C22H26O7	(2R,3R,4R)-4-(1,3-benzodioxol-5-ylmethyl)-3-[(3,4,5-trimethoxyphenyl)methyl]oxolan-2-ol
C-204	586.105	17.4	level4	CMAUP	131885705	C22H26O7	methyl (2R,3S,8S,9R,15R)-8-hydroxy-15-methoxy-5-oxo-2,9-bis(prop-1-en-2-yl)-4,14-dioxatricyclo[9.2.1.13,6]pentadeca-1(13),6,11-triene-12-carboxylate
C-205	586.156	9.97	level4	In-house database		C22H30N2O5	-
C-206	588.135	7.1	level4	CMAUP	5319870	C26H28O4	Monachosorin A
C-207	600.183	17.82	level4	In-house database		C21H36O8	-
C-208	606.019	12.41	level4	In-house database		C18H18N2O8S	-
C-209	609.197	17.4	level4	YMDB		C19H40NO7P	(2-aminoethoxy)[(2R)-2-hydroxy-3-(tetradecanoyloxy)propoxy]phosphinic acid
C-210	616.08	15.91	level4	CMAUP	134632	C22H24O9	Podophyllinic acid
C-211	618.157	18.83	level4	In-house database		C20H34O10	-
C-212	618.182	20.16	level4	CMAUP	53323497	C28H34O4	(6aS,8aS,11R,12aR,14aR)-3-hydroxy-4,6a,7,8a,11,14a-hexamethyl-6a,8,9,11,12,12a,13,14-octahydropicene-2,6,10-trione
C-213	626.085	14.67	level4	CMAUP	11236073	C20H26O11	Pubescenoside A
C-214	631.179	17.5	level4	In-house database		C20H37N3O6S	-
C-215	634.156	20.18	level4	In-house database		C20H34O11	-
C-216	634.249	11.4	level4	In-house database		C23H47O6P	-
C-217	634.249	11.21	level4	In-house database		C23H47O6P	-
C-218	638.247	21.61	level4	CMAUP	197388	C29H42O4	Tripterygone
C-219	642.227	18.93	level4	In-house database		C24H42O8	-
C-220	648.226	9.41	level4	In-house database	52929759	C23H45O7P	1-(11Z-eicosenoyl)-glycero-3-phosphate
C-221	678.038	13.25	level4	In-house database		C15H26O16S	-
C-222	698.256	13.72	level4	In-house database		C27H46O9	-
C-223	702.172	8.9	level4	In-house database		C24H38O12	-
C-224	728.079	13.97	level4	CMAUP	5317050	C30H24O10	Geranin A
C-225	762.222	20.82	level4	In-house database		C25H38N8O8	-
C-226	764.306	18.86	level4	CMAUP	6324954	C32H52O9	(2S,3R,4S,5R)-2-[(14R,16S,18S)-14,18-dihydroxy-5',7,9,13-tetramethylspiro[5-oxapentacyclo[10.8.0.02,9.04,8.013,18]icosane-6,2'-oxane]-16-yl]oxyoxane-3,4,5-triol
C-227	768.22	10.41	level4	CMAUP	439501	C29H44O12	Ouabain
C-228	792.21	10.42	level4	In-house database	3081462	C35H36N4O6	Harderoporphyrin
C-23	350.003	12.91	level4	In-house database	8434	C9H10O3	Ethyl 4-hydroxybenzoate
C-26	359.987	12.48	level4	In-house database	13377690	C10H8O3	2-[(4-Hydroxyphenyl)methylidene]propanedial
C-33	386.097	16.16	level4	In-house database	9956264	C11H22O3	9-Hydroxyundecanoic acid
C-56	542.212	15.71	level4	In-house database	141285390	C20H38O5	2-Hydroxyicosanedioic acid
C-68	255.961	10.37	level4	In-house database	17803147	C3H4O2	2-Hydroxyprop-2-enal
C-69	278.977	7.48	level4	In-house database	7971	C5H5NO	3-Hydroxypyridine
C-69	278.977	7.48	level4	In-house database	8871	C5H5NO	2-Hydroxypyridine
C-69	278.977	7.48	level4	In-house database	12290	C5H5NO	4-Pyridone
C-69	278.977	7.48	level4	In-house database	13854	C5H5NO	Pyrrole-2-carboxaldehyde
C-70	283.956	7.67	level4	In-house database	19603878	C4H4O3	3,4-dihydroxyfuran
C-71	287.003	4.94	level4	In-house database	10932	C4H9NO2	Beta-Aminobutyric Acid
C-72	288.981	6.22	level4	In-house database	21492	C3H7NO3	2-Hydroxyethyl carbamate
C-74	292.993	7.06	level4	In-house database	5801	C6H7NO	2-aminophenol
C-77	302.003	9.59	level4	In-house database	7344	C5H10O3	Ethyl Lactate
C-77	302.003	9.59	level4	In-house database	69362	C5H10O3	beta-Hydroxyisovaleric acid
C-77	302.003	9.59	level4	In-house database	75024	C5H10O3	methyl 2-hydroxy-2-methylpropanoate
C-77	302.003	9.59	level4	In-house database	78548	C5H10O3	3-Hydroxy-2,2-dimethylpropionic acid
C-77	302.003	9.59	level4	In-house database	95433	C5H10O3	2-Hydroxy-2-methylbutyric acid
C-77	302.003	9.59	level4	In-house database	98009	C5H10O3	2-Hydroxypentanoic acid
C-77	302.003	9.59	level4	In-house database	99823	C5H10O3	2-Hydroxyisovaleric acid
C-77	302.003	9.59	level4	In-house database	110806	C5H10O3	1,2-Propanediol, 2-acetate
C-77	302.003	9.59	level4	In-house database	520445	C5H10O3	Methyl 2-hydroxybutanoate
C-78	303.964	6.49	level4	In-house database	101100019	C4H8O2S	S-methyl 3-hydroxypropanethioate
C-79	305.98	6.04	level4	In-house database	90802	C4H10O2S	3-methylsulfanylpropane-1,2-diol
C-80	308.987	6.61	level4	In-house database	521882	C6H7NO2	3-Acetamidofuran
C-81	317.998	7.67	level4	In-house database	10786	C5H10O4	3,4,5-trihydroxypentanal
C-82	321.974	4.83	level4	In-house database	7420	C7H6O3	3-hydroxybenzoic acid
C-83	321.973	6.93	level4	In-house database	135	C7H6O3	4-hydroxybenzoic acid
C-84	323.003	6.62	level4	In-house database	56975335	C7H9NO2	1-pyridin-4-ylethane-1,2-diol
C-85	329.05	10.13	level4	In-house database	87182	C7H15NO2	ethyl L-valinate
C-86	329.998	9.97	level4	In-house database	15942827	C6H10O4	(1S,2R)-1-[(2S)-oxiran-2-yl]-2-[(2R)-oxiran-2-yl]ethane-1,2-diol
C-87	330.035	13.26	level4	In-house database	8738	C7H14O3	Butyl Lactate
C-87	330.035	13.26	level4	In-house database	62908	C7H14O3	Methyl 2-hydroxy-4-methylpentanoate
C-87	330.035	13.26	level4	In-house database	84777	C7H14O3	2-(2-(Allyloxy)ethoxy)ethanol
C-87	330.035	13.26	level4	In-house database	87537	C7H14O3	Ethyl 3-hydroxy-3-methylbutyrate
C-87	330.035	13.26	level4	In-house database	92814	C7H14O3	Isobutyl lactate
C-87	330.035	13.26	level4	In-house database	138016	C7H14O3	7-hydroxyheptanoic acid
C-87	330.035	13.26	level4	In-house database	193804	C7H14O3	3-Hydroxyisoheptanoic acid
C-87	330.035	13.26	level4	In-house database	520125	C7H14O3	Ethyl 2-hydroxy-3-methylbutanoate
C-88	331.977	7.91	level4	In-house database	43	C5H8O5	2-hydroxypentanedioic acid
C-89	339.923	7.09	level4	In-house database	22320969	C2H5O6P	phosphono 2-hydroxyacetate
C-90	342.034	9.57	level4	In-house database	5368117	C8H14O3	4-Hexenoic acid, 3-hydroxy-2-methyl-, methyl ester, (R*,R*)-
C-90	342.034	9.57	level4	In-house database	5369309	C8H14O3	4-Hydroxy-2-hexenoic acid, ethyl ester
C-90	342.034	9.57	level4	In-house database	12702257	C8H14O3	cis-4-Hydroxycyclohexylacetic acid
C-91	344.05	14.25	level4	In-house database	61293	C8H16O3	Ethyl 3-hydroxyhexanoate
C-91	344.05	14.25	level4	In-house database	69820	C8H16O3	8-hydroxyoctanoic acid
C-91	344.05	14.25	level4	In-house database	103589	C8H16O3	Hexanoic acid, 2-hydroxy-, ethyl ester
C-91	344.05	14.25	level4	In-house database	112030	C8H16O3	Ethyl 2-hydroxy-4-methylvalerate
C-91	344.05	14.25	level4	In-house database	231986	C8H16O3	Ethyl 2-ethyl-3-hydroxybutanoate
C-91	344.05	14.25	level4	In-house database	551507	C8H16O3	Ethyl 3-hydroxy-4-methylpentanoate
C-92	355.977	9.76	level4	In-house database		C7H8O5	2-methyl-4-oxo-4-carboxybut-2-enoic acid
C-93	358.066	15.15	level4	In-house database	519757	C9H18O3	hexyl 2-hydroxypropanoate
C-94	359.987	11.69	level4	In-house database	20843267	C10H8O3	(2Z,8Z)-10-Hydroxy-2,8-decadiene-4,6-diynoic acid
C-95	360.008	3.06	level4	In-house database	21252268	C7H12O5	3-hydroxy-2,3-dimethylpentanedioic acid
C-96	360.009	11.19	level4	In-house database	77	C7H12O5	2-Isopropylmalic acid
C-96	360.009	11.19	level4	In-house database	5280523	C7H12O5	(2S)-2-Isopropylmalate
C-97	369.993	11.78	level4	In-house database		C8H10O5	2-(2-vinyloxyethoxy)-2-oxoacetic acid
C-98	372.081	14.61	level4	In-house database	74300	C10H20O3	10-hydroxydecanoic acid
C-99	372.081	16.12	level4	In-house database	5312737	C10H20O3	7-hydroxydecanoic acid
